# Supplementary material for: Multi-Omics and miRNA Interaction Joint Analysis Highlight New Insights Into Anthocyanin Biosynthesis in Peanuts (Arachis hypogaea L.)
Source: Front Plant Sci. 2022 Feb 16;13:818345. doi: 10.3389/fpls.2022.818345 (PMC8888885; doi:10.3389/fpls.2022.818345)
Supplement: Supplementary file 2 [file Data_Sheet_2.CSV]

## Sheet: Sheet1
Table S2: qRT-PCR primers sequence list
miRNA name	Peimer sequence
AhmiR0050-F	CGAGGTATTCGCACTGGATACG
AhmiR0051-F	CGAGGTATTCGCACTGGATACG
AhmiR2950-F	AGTGCAGGGTCCGAGGTATTC
AhmiR398-F	CAGTGCAGGGTCCGAGGTATTC
Universal peimer-R	CAGTGCAGGGTCCGAGGTAT
