# Supplementary material for: Multi-Omics and miRNA Interaction Joint Analysis Highlight New Insights Into Anthocyanin Biosynthesis in Peanuts (Arachis hypogaea L.)
Source: Front Plant Sci. 2022 Feb 16;13:818345. doi: 10.3389/fpls.2022.818345 (PMC8888885; doi:10.3389/fpls.2022.818345)
Supplement: Supplementary file 3 [file Data_Sheet_3.CSV]

## Sheet: sheet1
Table S3: KEGG enrichment analysis of anthocyanins
pathway	group	factor	number	q_value	p_value
Plant hormone signal transduction	G1_vs_G2	1.71	100	1.2e-06	5.25e-08
Flavonoid biosynthesis	G1_vs_G2	1.76	20	0.0481	0.00945
Isoflavonoid biosynthesis	G1_vs_G2	1.56	5	0.383	0.212
Phenylalanine metabolism	G1_vs_G2	1.38	14	0.3	0.135
Phenylalanine, tyrosine and tryptophan biosynthesis	G1_vs_G2	0.77	9	0.77	0.836
Plant hormone signal transduction	G2_vs_Z2	1.54	66	0.00555	0.000278
Flavonoid biosynthesis	G2_vs_Z2	1.56	13	0.257	0.0745
Isoflavonoid biosynthesis	G2_vs_Z2	1.71	4	0.539	0.205
Phenylalanine metabolism	G2_vs_Z2	2.69	20	4.63e-05	4.63e-05
Phenylalanine, tyrosine and tryptophan biosynthesis	G2_vs_Z2	1.75	15	0.134	0.0246
Plant hormone signal transduction	Z1_vs_Z2	1.58	123	2.27e-06	1.16e-07
Flavonoid biosynthesis	Z1_vs_Z2	2.25	34	7.29e-05	4.47e-06
Isoflavonoid biosynthesis	Z1_vs_Z2	1.18	5	0.591	0.423
Phenylalanine metabolism	Z1_vs_Z2	1.78	24	0.0206	0.0036
Phenylalanine, tyrosine and tryptophan biosynthesis	Z1_vs_Z2	1.09	17	0.557	0.387
Plant hormone signal transduction	G1_vs_Z1	1.6	126	2.38e-06	4.47e-08
Flavonoid biosynthesis	G1_vs_Z1	2.08	32	0.000735	4.15e-05
Isoflavonoid biosynthesis	G1_vs_Z1	1.39	6	0.582	0.259
Phenylalanine metabolism	G1_vs_Z1	1.46	20	0.225	0.0527
Phenylalanine, tyrosine and tryptophan biosynthesis	G1_vs_Z1	1.01	16	0.807	0.516
