# Supplementary material for: Multi-Omics and miRNA Interaction Joint Analysis Highlight New Insights Into Anthocyanin Biosynthesis in Peanuts (Arachis hypogaea L.)
Source: Front Plant Sci. 2022 Feb 16;13:818345. doi: 10.3389/fpls.2022.818345 (PMC8888885; doi:10.3389/fpls.2022.818345)
Supplement: Supplementary file 4 [file Data_Sheet_4.xlsx]

## Sheet: sheet1
Table S4: G0 enrichment analysis of anthocyanins
go.id	term	group	category	gene_num.min	gene_num.max	gene_num.rich	-log10_q	up.regulated	down.regulated	rich.factor
GO:0009813	flavonoid biosynthetic process	G1_vs_G2	BP	0	500	14	2.15461	5	9	2.97
GO:0009718	anthocyanin-containing compound biosynthetic process	G1_vs_G2	BP	0	500	7	1.77004	0	7	2.43
GO:0010224	response to UV-B	G1_vs_G2	BP	0	500	3	1.07903	0	3	0.85
GO:0055114	oxidation-reduction process	G1_vs_G2	BP	0	500	359	12.4892	177	182	1.49
GO:0010023	proanthocyanidin biosynthetic process	G1_vs_G2	BP	0	500	5	1.52729	2	3	5.98
GO:0005506	iron ion binding	G1_vs_G2	MF	0	500	113	7.72452	69	44	1.88
GO:0016706	oxidoreductase activity, acting on paired donors, with incorporation or reduction of molecular oxygen, 2-oxoglutarate as one donor, and incorporation of one atom each of oxygen into both donors	G1_vs_G2	MF	0	500	36	2.09468	21	15	1.94
GO:0009813	flavonoid biosynthetic process	Z1_vs_Z2	BP	0	500	14	1.61289	6	8	1.78
GO:0009718	anthocyanin-containing compound biosynthetic process	Z1_vs_Z2	BP	0	500	10	1.95494	1	9	2.56
GO:0010224	response to UV-B	Z1_vs_Z2	BP	0	500	6	1.14356	1	5	1.25
GO:0055114	oxidation-reduction process	Z1_vs_Z2	BP	0	500	460	12.2792	269	191	1.41
GO:0010023	proanthocyanidin biosynthetic process	Z1_vs_Z2	BP	0	500	5	1.05513	1	4	4.41
GO:0005506	iron ion binding	Z1_vs_Z2	MF	0	500	156	12.6776	103	53	1.91
GO:0016706	oxidoreductase activity, acting on paired donors, with incorporation or reduction of molecular oxygen, 2-oxoglutarate as one donor, and incorporation of one atom each of oxygen into both donors	Z1_vs_Z2	MF	0	500	30	1.46107	22	8	1.25
GO:0009813	flavonoid biosynthetic process	G1_vs_Z1	BP	0	500	15	1.84712	5	10	1.91
GO:0009718	anthocyanin-containing compound biosynthetic process	G1_vs_Z1	BP	0	500	10	1.92603	5	5	2.39
GO:0010224	response to UV-B	G1_vs_Z1	BP	0	500	8	1.36865	3	5	1.56
GO:0055114	oxidation-reduction process	G1_vs_Z1	BP	0	500	429	3.13669	117	312	1.23
GO:0010023	proanthocyanidin biosynthetic process	G1_vs_Z1	BP	0	500	7	2.43298	6	1	5.75
GO:0005506	iron ion binding	G1_vs_Z1	MF	0	500	134	4.30409	134	0	1.56
GO:0016706	oxidoreductase activity, acting on paired donors, with incorporation or reduction of molecular oxygen, 2-oxoglutarate as one donor, and incorporation of one atom each of oxygen into both donors	G1_vs_Z1	MF	0	500	38	1.06652	38	0	1.5
GO:0009813	flavonoid biosynthetic process	G2_vs_Z2	BP	0	500	8	1.38303	3	5	1.87
GO:0009718	anthocyanin-containing compound biosynthetic process	G2_vs_Z2	BP	0	500	8	1.04505	3	5	3.5
GO:0010224	response to UV-B	G2_vs_Z2	BP	0	500	7	1.58273	3	4	2.5
GO:0055114	oxidation-reduction process	G2_vs_Z2	BP	0	500	244	2.22085	83	161	1.28
GO:0010023	proanthocyanidin biosynthetic process	G2_vs_Z2	BP	0	500	1	2.09876	1	0	1.51
GO:0005506	iron ion binding	G2_vs_Z2	MF	0	500	88	5.4956	24	64	1.89
GO:0016706	oxidoreductase activity, acting on paired donors, with incorporation or reduction of molecular oxygen, 2-oxoglutarate as one donor, and incorporation of one atom each of oxygen into both donors	G2_vs_Z2	MF	0	500	25	2.18471	5	20	1.82
