# Supplementary material for: Multi-Omics and miRNA Interaction Joint Analysis Highlight New Insights Into Anthocyanin Biosynthesis in Peanuts (Arachis hypogaea L.)
Source: Front Plant Sci. 2022 Feb 16;13:818345. doi: 10.3389/fpls.2022.818345 (PMC8888885; doi:10.3389/fpls.2022.818345)
Supplement: Supplementary file 9 [file Data_Sheet_9.xlsx]

## Sheet: G1_vs_G2
Table S9: Verification of candidate genes by qRT-PCR in G1_vs_G2
Gene name	Accession number	Relative expression in qRT-PCR						P_value	FPKM in Transcriptome
		G1-1	G1-2	G1-3	G2-1	G2-2	G2-3		G1-1	G1-2	G1-3	G2-1	G2-2	G2-3
AhCHS	arahy.UDJX6I	1.1289	1.17159	1.14805	0.0510339	0.031545	0.0595837	1.9877e-07	36.3848	45.8084	35.9316	11.1129	12.0178	13.0288
AhFLS	arahy.4WXU8P	1.55183	0.634438	1.0157	0.00192833	0.00270275	0.00188095	0.016	8.94194	10.589	9.60183	1.24717	2.38616	1.88275
Ah21440	novel Gene	0.905679	0.932747	1.30685	4.01545	3.61295	4.82817	0.001225	22.2425	17.5706	19.2893	66.0724	68.4269	70.4571
AhbHLH	arahy.JV9T2X	0.937688	0.927272	1.24301	0.944207	0.680632	0.980357	0.297861	1.89881	1.86235	2.09434	0.158947	0.274535	0.242163
AhLDOX	arahy.UQ0Z3E	0.866019	1.10236	1.08574	1.88532	1.44031	1.40347	0.031807	0.96026	0.71969	0.677464	1.72706	1.64039	1.50577
AhbZIP	arahy.R4ID1P	0.66307	1.26705	1.19028	1.26017	1.77903	1.04927	0.325514	6.62289	3.30757	6.47269	25.5351	25.9674	22.9965
AhC-CoA	arahy.JB63H4	1.2051	1.01392	0.901922	0.466461	0.258347	0.416544	0.003693	9.59139	12.3575	9.40906	6.0135	6.47773	8.34273
Ah4CL	arahy.X2F5F9	0.859949	1.05613	1.23473	1.25353	0.883202	1.45022	0.504238	9.39172	8.38634	10.4273	18.0287	23.6514	18.122
AhF3H	arahy.79B99S	0.9576	1.05393	0.990838	0.871815	0.670946	0.512803	0.042745	19.2658	17.3278	20.3495	17.0002	15.1814	14.1114

## Sheet: Z1_vs_Z2
Continue: Verification of candidate genes by qRT-PCR in Z1_vs_Z2
Gene name	Accession number	Relative expression in qRT-PCR						P_value	FPKM in Transcriptome
		Z1-1	Z1-2	Z1-3	Z2-1	Z2-2	Z2-3		Z1-1	Z1-2	Z1-3	Z2-1	Z2-2	Z2-3
AhCHS	arahy.UDJX6I	1.35556	0.85964	0.858152	0.00132729	0.00273341	0.000591694	0.003486	55.8067	58.3195	61.9171	5.07389	6.86798	8.26009
AhFLS	arahy.4WXU8P	1.14331	1.01609	0.96755	0.00265861	0.00244637	0.00241634	3.8e-05	5.53909	4.96318	3.20881	0.124569	0.035257	0.146088
AhLAR	arahy.T1J2UZ	1.04856	0.949435	1.00448	1.88741	1.63325	1.66087	0.001051	0.455412	0.389108	0.472445	0.606127	0.885915	0.63364
Ah21440	novel Gene	0.709342	0.835068	0.841441	1.4564	1.20626	1.32325	0.00316451	1.47043	0.588717	0.966886	16.4821	16.3658	15.2831
AhLDOX	arahy.UQ0Z3E	0.896666	1.29079	0.863998	0.693522	0.814474	1.01205	0.345053	8.54938	8.80156	9.11872	0.625047	0.75222	0.785406
AhCHI	arahy.TJ3PHW	1.00835	0.951368	1.17052	1.23373	1.13704	1.30971	0.090284	17.0027	16.0617	19.2995	20.2932	23.0773	22.1796
AhDFR	arahy.7JZ58T	1.15808	1.13825	0.900379	0.00380781	0.00574508	0.00887607	0.000215	0	20.9381	22.1774	7.51085	9.10732	9.03512
AhC-CoA	arahy.JB63H4	1.06082	0.905918	1.14099	0.888582	0.707182	0.72327	0.043357	57.5382	57.1442	58.6697	42.6039	50.2503	48.9487
Ah4CL	arahy.X2F5F9	0.894258	1.10593	1.09442	1.45334	1.26494	1.52658	0.021016	0.408059	0.225035	0.254076	2.48452	2.46418	2.97335
AhF3H	arahy.79B99S	0.96804	1.20751	0.855495	0.490309	0.219958	0.158013	0.007742	26.6271	27.5312	30.0629	7.33389	8.54071	9.05318

## Sheet: G1_vs_Z1
Continue: Verification of candidate genes by qRT-PCR in G1_vs_Z1
Gene name	Accession number	Relative expression in qRT-PCR						P_value	FPKM in Transcriptome
		G1-1	G1-2	G1-3	Z1-1	Z1-2	Z1-3		G1-1	G1-2	G1-3	Z1-1	Z1-2	Z1-3
AhCHS	arahy.UDJX6I	1.0289	1.07159	1.04805	1.66633	1.62013	1.61819	8.10781e-06	36.3848	45.8084	35.9316	55.8067	58.3195	61.9171
Ah21440	novel Gene	0.905679	0.932747	0.906854	1.17999	1.18396	1.09421	0.00147877	1.47043	0.588717	0.966886	22.2425	17.5706	19.2893
AhbHLH	arahy.JV9T2X	0.937688	0.927272	1.24301	0.941245	1.06597	0.888238	0.575	1.89881	1.86235	2.09434	0	0	0.751684
AhLDOX	arahy.UQ0Z3E	0.866019	1.10236	1.08574	1.09373	1.23052	1.05753	0.304	0.96026	0.71969	0.677464	8.54938	8.80156	9.11872
AhCHI	arahy.TJ3PHW	0.943132	0.893046	1.23699	1.55403	1.34552	1.64428	0.024	13.1788	13.6207	11.0665	17.0027	16.0617	19.2995
AhPAL	arahy.EEZ4Y8	0.968534	0.947663	1.27842	0.870111	1.00281	1.18899	0.77	1.24333	1.01323	1.20557	0.377359	0.304354	0.277847
AhANR	arahy.W8TDEC	0.937117	0.977853	1.09127	0.300472	0.275215	0.212198	0.000154	0.820862	1.01105	0.891287	0.54892	0.501905	0.720637
Ah4CL	arahy.X2F5F9	0.859949	1.05613	1.23473	0.506295	0.879434	0.871046	0.143	9.39172	8.38634	10.4273	0.408059	0.225035	0.254076
AhF3H	arahy.79B99S	0.9576	1.05393	0.990838	2.367	2.95253	2.09181	0.005	19.2658	17.3278	20.3495	26.6271	27.5312	30.0629

## Sheet: G2_vs_Z2
Continue: Verification of candidate genes by qRT-PCR in G2_vs_Z2
Gene name	Accession number	Relative expression in qRT-PCR						P_value	FPKM in Transcriptome
		G2-1	G2-2	G2-3	Z2-1	Z2-2	Z2-3		G2-1	G2-2	G2-3	Z2-1	Z2-2	Z2-3
AhCHS	arahy.UDJX6I	1.11486	1.20825	1.30163	0.0377814	0.0778067	0.0168426	3.3e-05	11.1129	12.0178	13.0288	5.07389	6.86798	8.26009
AhLAR	arahy.T1J2UZ	0.885269	1.051	1.07479	4.53841	3.92728	3.99369	0.0001	0.587441	0.684875	0.72036	0.606127	0.885915	0.63364
Ah21440	novel Gene	0.955852	0.905621	1.26089	0.34607	0.221649	0.390048	0.004	66.0724	68.4269	70.4571	16.4821	16.3658	15.2831
AhANR	arahy.W8TDEC	1.04133	1.09195	0.943304	0.638471	0.897819	0.800793	0.48	0.625795	0.652065	0.708388	0.317901	0.446708	0.563008
AhCHI	arahy.TJ3PHW	1.2998	0.98011	1.14936	1.44648	1.47861	1.49999	0.0239105	15.892	12.8101	13.4083	20.2932	23.0773	22.1796
AhPAL	arahy.EEZ4Y8	1.11905	0.878439	1.01727	0.808684	0.59479	0.804703	0.049	2.33418	2.8021	2.84101	1.15895	1.30956	1.15419
AhbZIP	arahy.R4ID1P	0.947537	1.23767	0.888958	1.0343	0.740927	0.662527	0.246	25.5351	25.9674	22.9965	23.2765	18.7487	19.3749
AhC-CoA	arahy.JB63H4	1.26451	0.700341	1.12919	2.22032	1.52001	1.69528	0.045	6.0135	6.47773	8.34273	42.6039	50.2503	48.9487
Ah4CL	arahy.X2F5F9	1.07051	0.754254	1.23848	0.769169	0.60095	1.27352	0.601	18.0287	23.6514	18.122	3.48452	1.46418	2.97335
AhF3H	arahy.79B99S	1.30238	1.0023	0.766061	0.790968	0.803446	0.577179	0.156	17.0002	15.1814	14.1114	7.33389	8.54071	9.05318
