# Supplementary material for: Multi-Omics and miRNA Interaction Joint Analysis Highlight New Insights Into Anthocyanin Biosynthesis in Peanuts (Arachis hypogaea L.)
Source: Front Plant Sci. 2022 Feb 16;13:818345. doi: 10.3389/fpls.2022.818345 (PMC8888885; doi:10.3389/fpls.2022.818345)
Supplement: Supplementary file 10 [file Data_Sheet_10.xlsx]

## Sheet: G1_vs_G2
Table S10: Verification of miRNAs by qRT-PCR in G1_vs_G2
miRNA name	Relative expression in qRT-PCR						P_value	TPM in miRNA Sequencing
	G1-1	G1-2	G1-3	G2-1	G2-2	G2-3		G1-1	G1-2	G1-3	G2-1	G2-2	G2-3
AhmiR0050	0.19859	0.25449	0.198793	0.197433	0.234268	0.219064	0.987086	19.7872	35.9482	31.5023	22.0382	31.041	37.8711
AhmiR0051	0.209373	0.255571	0.185888	0.208215	0.215447	0.221105	0.927285	19.7872	35.9482	31.5023	22.0382	31.041	37.8711
AhmiR2950	2.06112	1.78532	1.93275	1.12487	0.940513	0.883095	0.000946225	7.6104	71.8963	6.0581	6.6115	1.3496	0.9237
AhmiR398	0.438059	0.376373	0.388759	0.473628	0.411323	0.43873	0.198359	0.01	5.9914	3.0291	3.673	0.01	0.9237

## Sheet: Z1_vs_Z2
Continue: Verification of miRNAs by qRT-PCR in Z1_vs_Z2
miRNA name	Relative expression in qRT-PCR						P_value	TPM in miRNA Sequencing
	Z1-1	Z1-2	Z1-3	Z2-1	Z2-2	Z2-3		Z1-1	Z1-2	Z1-3	Z2-1	Z2-2	Z2-3
AhmiR0050	5.15508	4.17556	3.7559	4.60102	5.31418	4.30671	0.500185	55.8262	67.5373	116.533	200.012	133.749	107.478
AhmiR0051	4.79568	4.55061	3.70274	5.01396	5.39209	3.82356	0.532703	55.8262	67.5373	116.533	200.012	133.749	107.478
AhmiR2950	0.416923	0.450464	0.448652	1.58341	1.07719	1.306	0.00383533	1.6182	0.7853	0.01	9.666	8.9831	6.1769
AhmiR398	1.9639	2.57245	2.25155	2.43252	2.30028	3.24688	0.312729	4.0454	13.3504	27.3249	13.3837	10.9794	16.0599

## Sheet: G1_vs_Z1
Continue: Verification of miRNAs by qRT-PCR in G1_vs_Z1
miRNA name	Relative expression in qRT-PCR						P_value	TPM in miRNA Sequencing
	G1-1	G1-2	G1-3	Z1-1	Z1-2	Z1-3		G1-1	G1-2	G1-3	Z1-1	Z1-2	Z1-3
AhmiR0050	0.19859	0.25449	0.198793	5.15508	4.17556	3.7559	0.000564492	19.7872	35.9482	31.5023	55.8262	67.5373	116.533
AhmiR0051	0.209373	0.255571	0.185888	4.79568	4.55061	3.70274	0.000238782	19.7872	35.9482	31.5023	55.8262	67.5373	116.533
AhmiR2950	2.06112	1.78532	1.93275	0.416923	0.450464	0.448652	5.02448e-05	7.6104	71.8963	6.0581	1.6182	0.7853	0.01
AhmiR398	0.438059	0.376373	0.388759	1.9639	2.57245	2.25155	0.000459788	23.5924	41.9395	46.6477	185.278	329.833	305.396

## Sheet: G2_vs_Z2
Continue: Verification of miRNAs by qRT-PCR in G2_vs_Z2
miRNA name	Relative expression in qRT-PCR						P_value	TPM in miRNA Sequencing
	G2-1	G2-2	G2-3	Z2-1	Z2-2	Z2-3		G2-1	G2-2	G2-3	Z2-1	Z2-2	Z2-3
AhmiR0050	0.197433	0.234268	0.219064	4.60102	5.31418	4.30671	0.000111673	22.0382	31.041	37.8711	200.012	133.749	107.478
AhmiR0051	0.208215	0.215447	0.221105	5.01396	5.39209	3.82356	0.000663054	22.0382	31.041	37.8711	200.012	133.749	107.478
AhmiR2950	1.12487	0.940513	0.883095	1.58341	1.07719	1.306	0.106577	6.6115	1.3496	0.9237	9.666	8.9831	6.1769
AhmiR398	0.473628	0.411323	0.43873	2.43252	2.30028	3.24688	0.00170587	3.673	0.01	0.9237	13.3837	10.9794	16.0599
